# Supplementary material for: Variation of Structural and Dynamical Flexibility of Myelin Basic Protein in Response to Guanidinium Chloride
Source: Int J Mol Sci. 2022 Jun 23;23(13):6969. doi: 10.3390/ijms23136969 (PMC9266411; doi:10.3390/ijms23136969)
Supplement: Supplementary file 1 [file ijms-23-06969-s001.zip]

Archive with 1 entries (1 files):
- ijms-1778214-supplementary.pdf
